# Supplementary material for: Validation of a PCR test to predict the presence of flavor volatiles mesifurane and γ-decalactone in fruits of cultivated strawberry (Fragaria × ananassa)
Source: Mol Breed. 2017 Oct 2;37(10):131. doi: 10.1007/s11032-017-0732-7 (PMC5624981; doi:10.1007/s11032-017-0732-7)
Supplement: Supplementary file 4 — (XLSX 62 kb). [file 11032_2017_732_MOESM4_ESM.xlsx]

## Sheet: Hoja1
#	genotype	ACCID	etOAc	2-pentanone	meOBu	etOBu	buOAc	hexanal	2-heptanone	meOHex	limonen	buObu	etOHex	hexOAc	terpinolene	2-heptanol	E2hexenylOAc	et2-hexenoate	2-nonanone	2-ethyl-1-hexanol	benzaldehyde	linalool	1-octanol	mesifurane	2-meOOBu	phenylmethylOAc	b-damascenone	hexanoic acid	nerolidol	bisabolool oxid	g-decalactone	meanthranilate	g-dodecalactone
1	Amiga	480	0	0	0	16.0098	0	0	0	22.9475	43.6808	0	28.5162	127.061	9.69355	0	289.821	0	2.59747	11.975	0	24.5643	5.76813	13.8552	0	8.32881	10.8505	12.2163	9.55213	24.1828	0	0	10.2581
2	Aromas	300	0	0	173.526	35.8415	0	0	12.9468	95.7661	35.1782	0	30.5372	127.635	22.099	0	270.853	0	16.1921	9.72908	0	254.709	0	0	7.94478	9.98445	0	21.9225	5.2012	23.2275	38.6507	0	8.11426
3	PC1	288	0	0	93.0224	24.9466	3.56719	0	0	152.041	70.171	0	53.0164	91.5695	194.353	0	215.273	0	0	10.5505	0	1469.09	5.76192	5.68526	0	17.806	0	122.71	66.394	87.5112	0	0	6.45602
4	Camarosa	72	0	0	82.5889	60.284	0	10.7088	0	75.364	16.1044	8.9806	85.8293	142.724	45.1312	0	273.71	0	5.49396	7.95787	0	222.397	9.7139	30.6593	23.2566	17.71	12.0787	37.3756	244.032	98.8357	0	0	22.6944
5	Camino Real	677	0	0	208.741	142.349	29.8629	0	26.114	223.941	26.9327	59.492	178.405	172.337	49.3095	0	495.544	0	21.1478	9.16198	0	578.567	5.51088	24.8089	11.9693	89.2074	5.4071	48.9428	43.3752	65.7875	70.7815	0	5.77768
6	PC2	715	0	0	102.643	0	0	0	0	0	14.7997	0	0	6.40355	0	0	24.6229	0	0	5.29709	0	4.07067	0	144.932	3.66113	27.6938	0	10.1094	4.85959	0	0	0	0
7	Candonga	292	0	0	5.9585	23.8806	0	28.9046	0	17.4508	13.4027	173.212	14.7706	83.1928	55.5418	65.1963	294.168	0	0	4.97912	0	226.022	13.835	0	0	16.0392	0	40.1065	186.426	45.2553	51.7034	0	5.78651
8	Chandler	84	0	0	124.047	24.0925	24.9293	20.8941	0	285.534	2.8303	179.981	33.5774	146.601	16.9117	53.5969	284.751	0	0	6.16062	0	90.4121	16.6159	12.7259	0	48.1575	0	79.9808	104.459	31.4685	189.093	0	20.6734
9	Cifrance	664	0	0	166.998	52.5662	0	13.9456	17.8824	137.067	21.4515	10.6749	53.253	143.899	13.8039	0	227.832	0	21.864	9.41362	0	211.837	0	30.9715	15.3577	20.1456	0	19.943	33.6369	20.0885	281.514	0	17.0285
10	Cijosee, Cireine	301	0	0	93.9205	43.713	0	9.03818	0	64.7463	19.4755	0	29.0179	132.373	0	12.5718	216.634	0	0	5.03292	0	34.2871	5.74751	33.2315	14.0513	15.2107	0	16.9831	28.3889	10.3287	89.1371	0	11.4805
11	Commitment	701	0	0	35.6514	25.2918	0	0	17.2507	67.4314	66.8906	0	62.2672	142.761	124.576	7.23754	280.968	0	14.4141	4.89525	0	121.906	6.69508	7.27528	0	10.4397	9.95218	19.5692	8.65612	118.325	0	0	0
12	Coral	778	0	0	109.632	122.26	13.0229	0	0	61.1371	52.3419	10.3311	88.8708	143.212	89.815	6.66376	309.909	0	9.27271	6.82147	0	249.288	14.829	41.1848	29.2685	20.8812	9.41925	26.761	371.404	110.928	183.749	0	40.3919
13	Deutche Evern	304	0	0	92.2064	38.9015	39.213	0	11.0008	62.9125	53.0871	21.7841	42.6957	110.021	26.1354	0	269.558	0	12.4951	4.43748	0	52.9001	12.1489	0	9.89429	28.5705	9.23786	13.7901	70.6976	113.989	0	0	0
14	Diamante	302	0	0	406.808	147.531	16.0015	11.4764	15.4716	377.075	42.7391	42.5709	159.508	206.657	54.5682	5.95147	613.841	0	16.0477	6.18854	0	433.428	7.56832	10.5802	22.7284	9.40886	4.29519	48.9083	192.096	70.9257	112.945	0	11.9583
15	Douglas	130	0	0	25.8084	12.6746	10.3921	24.2581	0	111.785	5.62396	172.835	40.0718	129.219	28.6451	84.6799	323.778	0	0	0	0	231.959	7.01699	33.4962	0	50.9834	7.73724	58.1207	411.41	35.3945	0	0	15.4391
16	PC3	956	0	24.7779	142.081	68.6245	0	41.8938	37.5211	69.0867	0	353.767	34.7131	78.8688	130.281	33.215	302.635	0	8.62918	0	0	1186.8	5.33452	140.115	0	5.96185	0	178.828	510.723	32.2013	0	0	6.40761
17	PC4	955	0	0	104.46	30.8907	22.1878	20.1729	4.93053	112.347	55.5045	177.052	45.9768	70.9793	315.956	54.8725	154.392	0	0	5.53581	0	1844.6	11.327	641.337	0	26.2531	7.41894	175.521	939.404	60.3717	11.3973	0	34.4655
18	Endurance	699	0	0	162.693	138.529	16.5243	7.57097	26.4246	191.904	39.3816	32.3981	130.756	160.332	99.447	0	393.359	0	10.2406	7.65271	0	336.839	6.35587	123.269	15.8803	37.483	5.95717	52.574	149.245	75.0015	0	0	2.21762
19	Everest	315	0	0	165.9	76.3832	9.92811	0	26.3578	120.332	32.8524	17.9694	80.1133	155.916	49.2297	0	363.037	0	23.8706	6.9539	0	36.7882	7.21144	30.305	11.2625	17.6594	10.999	13.4872	46.3755	102.668	0	0	18.3958
20	Festival	732	0	0	24.0746	0	0	0	0	3.63414	19.2782	0	0	9.20844	3.29718	0	25.163	0	0	11.557	0	7.04589	0	7.12828	11.1566	9.23738	0	13.5655	141.823	75.426	0	0	15.2573
21	Fuentepina	879	0	0	307.246	247.237	5.00255	18.9213	25.4517	428.013	51.5173	40.2954	342.274	239.022	57.4594	0	562.095	0	23.0472	9.53901	6.35217	619.603	6.95386	38.3743	64.6409	69.1832	5.95979	55.946	757.382	67.0477	310.386	0	62.9647
22	Galante	678	0	0	5.8831	0	0	0	0	13.375	33.2353	0	10.6241	137.284	36.0866	0	197.034	0	0	11.8464	0	56.76	4.42792	13.7206	0	25.0273	0	8.30179	9.78916	34.7533	0	0	0
23	Galexia	733	0	0	0	0	0	0	0	11.9241	20.1264	0	0	119.529	34.1722	0	222.83	0	0	10.4719	0	181.679	0	8.45928	0	8.44951	0	16.7905	14.8016	36.6088	26.0837	0	11.7794
24	Gento	131	0	0	0	27.2465	0	0	18.0079	125.355	40.0302	9.76803	113.279	196.557	54.3834	5.3699	462.784	0	25.4096	20.8056	0	168.653	11.7617	19.2738	20.2411	28.5684	5.79142	31.5586	317.932	70.9983	13.7145	0	48.6013
25	Gigantella	308	0	0	39.4004	0	0	0	0	0	15.9214	0	0	0	0	0	8.06761	0	0	8.85619	0	10.4045	2.35757	20.3031	8.10445	5.80408	5.09247	10.108	41.5297	138.109	0	0	0
26	Honor	700	0	0	307.834	75.1184	30.297	0	21.8303	154.579	24.3635	103.721	59.3084	98.802	50.7465	3.3184	267.718	0	12.7531	6.93167	0	109.275	8.9924	101.043	17.9338	51.7303	7.07801	31.653	10.2224	75.2687	0	0	2.68822
27	Hood	832	0	0	0	0	0	0	8.11191	0	35.2651	17.7188	8.34111	99.3681	28.267	8.87374	123.208	0	0	7.43358	0	150.808	7.66411	0	34.7415	34.2449	11.6291	28.4706	177.514	84.6179	0	0	16.5901
28	Jucunda	843	0	0	15.86	51.4704	0	0	17.4839	151.633	21.8206	0	330.773	122.172	23.5084	6.6142	98.6593	0	18.0174	26.4134	0	31.8683	8.9548	172.701	13.2414	10.7993	7.30959	44.8282	6.6429	7.69428	0	0	13.7612
29	PC5	854	0	0	229.609	11.2241	0	0	0	37.2537	18.7957	7.33855	3.51106	4.65192	12.3777	0	18.5883	0	0	0	8.86932	10.1592	0	131.084	23.7897	10.6585	0	46.8504	114.811	43.9004	0	0	8.1987
30	Macarena	777	0	0	59.1459	40.538	0	0	0	49.786	61.1838	0	50.0031	134.477	97.3734	7.91438	256.675	0	3.3934	12	0	74.9503	7.52796	0	7.20055	9.72413	8.13015	14.5305	159.526	142.38	0	0	5.61393
31	Mara des bois	213	0	0	171.127	248.5	89.4751	0	3.56522	336.241	0	501.715	296.779	143.761	4.89677	34.5075	155.207	0	11.1688	0	0	133.569	0	76.7172	8.88678	8.97107	0	64.2305	62.8943	10.4312	0	5.51122	41.1696
32	Medina	433	29.984	0	44.9429	69.9921	0	0	30.4222	51.5564	23.6361	9.8139	106.54	137.948	13.7688	0	267.56	0	21.9144	5.813	0	52.4179	4.67445	18.7384	7.45556	5.9991	2.07675	14.0337	2.18695	38.0617	0	0	0
33	Milsei	77	0	0	36.3725	27.697	0	17.9915	0	152.809	0	101.742	80.6749	157.53	19.7833	94.4778	535.59	0	0	2.26944	0	304.696	9.86331	4.87583	0	33.5414	0	72.9798	473.347	19.0298	78.5124	0	13.4814
34	Naiad	697	0	0	92.275	54.7932	24.5906	0	0	107.235	31.0051	15.5602	70.4773	224.99	59.3674	2.763	676.615	0	9.23181	7.75428	0	436.017	6.94576	35.0832	9.04641	27.197	6.98123	35.2156	14.0901	25.8633	4.94149	0	35.5662
35	Oso Grande	104	0	0	266.724	146.438	0	25.3728	4.33634	246.872	6.4904	121.132	114.922	51.6017	40.1529	15.2917	178.276	0	3.61487	0	0	484.481	4.01962	162.599	0	11.3713	0	105.235	338.552	29.8002	9.14346	0	54.1685
36	Palomar	856	0	0	21.2118	36.8289	0	0	6.35891	61.0252	72.2451	0	117.174	168.385	72.5762	0	369.096	0	20.0403	12.6118	0	492.339	3.74407	12.6114	9.49717	50.6431	1.78338	40.9496	32.9209	77.3764	72.9844	0	10.1142
37	Parker	110	0	0	79.1339	149.135	11.6163	0	5.4536	135.455	50.9413	14.3938	272.426	75.2234	89.1626	0	108.187	0	11.7429	22.1698	0	33.3628	16.1356	82.1037	28.3507	17.4196	9.60786	55.487	216.249	92.5134	3.1429	0	33.2848
38	Pedrone	809	0	0	123.361	33.7091	0	12.151	0	198.557	40.9828	13.2424	45.2254	191.421	56.9455	0	530.678	0	6.56382	7.22982	0	598.202	5.33296	0	40.6761	26.2475	6.31231	49.2579	28.5044	63.4363	57.799	0	9.8755
39	Plarionfre (or Chiflon)	674	0	0	39.3195	48.7952	0	25.9411	0	91.739	5.9644	166.659	56.4317	100.885	106.573	50.3405	264.661	0	0	6.12102	0	427.615	18.091	38.7694	0	23.3894	11.9042	74.2947	488.096	154.411	5.58739	0	14.7363
40	Premial	316	0	0	31.3068	66.6792	4.93953	0	15.2304	113.361	29.4627	46.1581	161.426	148.817	20.9342	7.15274	235.026	0	22.3087	5.10172	0	11.318	8.33893	0	58.4253	20.7395	12.2766	46.0615	18.0255	53.3611	70.1284	0	0
41	Reusrath aller Krüester	844	0	0	156.36	100.874	0	0	8.57675	101.305	107.639	23.2904	163.838	69.1979	275.904	6.04474	90.5947	0	0	9.05344	0	154.452	5.01492	37.0012	23.6263	5.02161	6.61445	47.9782	13.1037	126.35	0	0	0
42	Roxana	706	0	0	66.7297	20.5633	0	0	8.13107	106.489	22.4032	0	66.0094	117.23	16.1805	0	158.422	0	16.1118	10.7368	0	165.391	0	18.2884	36.5907	12.1422	0	34.3713	65.4529	38.0245	0	0	17.3267
43	Ruby	673	0	0	40.4363	69.639	9.04647	0	7.7145	237.054	21.0581	15.0352	250.342	199.704	29.7764	5.45601	252.015	0	9.78076	11.4454	0	171.91	17.779	75.7746	6.56754	22.6708	5.981	50.2961	64.9843	43.19	0	0	5.65214
44	Rubygem	839	462.229	0	100.497	1017.58	44.7813	17.1926	10.3678	412.328	30.0282	270.792	1342.24	417.312	142.769	101.299	313.913	22.9164	6.39332	5.0687	5.81818	964.432	18.0436	64.2036	0	18.0977	7.90363	254.205	401.274	94.338	218.305	0	5.79997
45	Sabrina	965	0	0	138.723	35.2154	0	22.3102	0	261.724	0	113.889	25.1397	99.3383	34.341	30.0168	353.655	0	2.13646	0	0	616.008	5.34311	52.3197	0	13.5782	0	124.398	433.968	16.3734	555.89	0	31.0789
46	Splendor	862	0	0	170.006	39.1801	2.74245	30.8347	0	99.3464	15.2156	220.954	17.2242	104.267	88.8439	106.839	364.752	0	0	5.16987	0	240.392	13.9001	11.4978	0	39.6432	3.30716	121.663	234.225	86.2034	0	0	4.52956
47	Tioga	112	0	0	25.7485	46.4034	37.9119	12.7462	15.0568	64.3165	14.0438	284.635	77.2341	131.255	67.666	69.9441	397.799	0	5.45414	5.34363	0	451.371	16.3564	38.8633	0	58.0536	0	119.513	502.577	29.0598	2.77706	0	5.14602
48	Toyonoka	245	28.5003	0	184.159	294.884	0	13.4554	84.1221	1622.18	66.2938	0	2064.79	92.553	140.984	0	196.88	0	53.2353	0	0	1815.04	0	0	136.16	15.1555	7.1691	356.1	367.765	113.959	0	0	30.9033
49	Ventana	676	0	0	77.6253	19.6368	0	0	0	106.99	62.0744	0	32.2519	155.097	18.6584	0	343.623	0	0	6.96848	0	161.07	0	0	8.9857	40.5813	5.00173	21.994	46.0361	45.532	29.2157	0	0
50	Ville de Paris	294	0	0	351.625	101.952	40.0905	0	10.5327	239.766	50.3325	68.2607	61.1651	190.611	41.1474	0	442.675	0	9.55344	9.47375	0	151.481	9.26205	58.2951	17.3704	37.261	6.69072	24.3239	117.532	51.6064	0	0	29.2768
51	Virtude	866	0	0	183.331	32.7498	12.7217	0	13.7058	159.058	31.7094	10.7069	36.105	73.9572	45.19	0	195.425	0	15.0778	5.74847	0	407.195	0	18.6719	45.497	47.6073	12.1662	43.3675	17.6389	55.9516	0	0	0
52	Viva Patricia	953	0	0	38.5893	80.8311	59.8332	27.824	0	90.1884	0	415.697	86.7559	268.455	47.0332	245.67	735.881	0	0	4.75922	0	861.647	26.6338	132.803	0	25.512	0	250.236	463.886	9.24569	339.13	0	24.5615
53	Winterdown	838	0	0	32.346	48.9536	0	0	18.827	42.4091	91.093	0	55.5941	170.106	194.848	0	357.756	0	18.293	24.5563	0	183.046	10.3221	0	39.683	36.8662	19.1632	35.2857	436.267	223.764	0	0	11.5996
54	PC6	290	0	0	105.868	29.533	0	0	0	72.6082	33.7652	0	37.6658	22.7667	51.6546	0	51.4959	0	0	17.9997	0	15.5766	3.06595	90.5404	9.25293	10.5241	15.6851	18.03	41.977	74.2216	12.3536	0	0
55	CS 13/2 ('Camarosa' × F. chiloensis)	---	0	0	41.3155	41.1243	0	38.3379	0	212.146	0	186.163	207.877	273.565	12.9271	38.5715	811.542	0	5.70153	2.67038	0	134.601	7.3434	0	0	13.5981	0	37.3562	197.524	12.1763	0	0	28.1093
56	CS 9/2 (F. chiloensis × 'Ventana')	---	0	0	369.692	3643.59	18.154	34.3221	40.9905	592.569	9.76781	184.032	4557.11	67.7866	37.5507	15.9076	53.0311	15.0257	14.1832	2.36326	4.71575	288.264	19.4124	6.34702	0	45.1774	0	1225.49	296.078	46.8486	10.1661	5.01059	45.807
57	F. virginiana UC11	180	385.403	614.205	0	4002.43	176.899	0	2291.32	321.706	21.4814	60.3122	6711.37	777.453	24.4082	0	338.962	46.1613	3614.97	43.6666	0	60.3615	625.85	735.491	0	15.1813	56.3371	194.671	32.4634	0	12.2376	47.7241	0
58	F. moschata 'Capron Royale'	591	135.76	141.657	68.4624	748.378	59.1129	22.4115	2433.69	140.776	45.9625	35.9199	409.906	721.707	0	0	992.911	0	150.002	26.0189	0	16.3353	215.567	348.614	87.575	20.7558	85.6735	236.156	0	0	23.3614	412.757	0
59	F. vesca Blanca	596	0	108.376	61.5996	537.424	87.8894	47.4656	845.614	112.966	24.8614	67.9263	1173.6	674.682	38.4942	0	408.62	0	3843.09	11.5182	0	121.356	556.74	0	0	39.2216	45.3143	73.0037	5.26035	0	0	153.173	0
60	F. vesca 'Reine des vallées'	660	37.9376	418.005	0	334.27	45.2271	27.6536	3611.47	123.867	24.8661	40.6862	1578.06	509.752	51.9648	19.6949	423.112	5.3441	2820.59	0	0	85.8662	288.312	0	12.4078	42.0891	50.3717	135.466	0	0	28.376	258.015	0
